# Supplementary material for: Pain State Classification of Stiff Knee Joint Using Electromyogram for Robot-Based Post-Fracture Rehabilitation Training
Source: Sensors (Basel). 2025 Aug 19;25(16):5142. doi: 10.3390/s25165142 (PMC12389886; doi:10.3390/s25165142)
Supplement: Supplementary file 1 [file sensors-25-05142-s001.zip]

Archive with 1 entries (1 files):
- sensors-3740097-supplementary.pdf
